# Supplementary material for: Genome-Wide Identification and Analysis of Fruit Expression Patterns of the TCP Gene Family in Three Genera of Juglandaceae
Source: Biology (Basel). 2025 Oct 30;14(11):1529. doi: 10.3390/biology14111529 (PMC12649894; doi:10.3390/biology14111529)
Supplement: Supplementary file 1 [file biology-14-01529-s001.zip › Supplementary File S2.Transmembrane Topology Prediction of the TCP Protein Family.txt]

##gff-version 3
# CiTCP01 Length: 345
# CiTCP01 Number of predicted TMRs: 0
CiTCP01	inside	1	345				
//
# CiTCP02 Length: 342
# CiTCP02 Number of predicted TMRs: 0
CiTCP02	inside	1	342				
//
# CiTCP03 Length: 290
# CiTCP03 Number of predicted TMRs: 0
CiTCP03	inside	1	290				
//
# CiTCP04 Length: 365
# CiTCP04 Number of predicted TMRs: 0
CiTCP04	inside	1	365				
//
# CiTCP05 Length: 335
# CiTCP05 Number of predicted TMRs: 0
CiTCP05	inside	1	335				
//
# CiTCP06 Length: 304
# CiTCP06 Number of predicted TMRs: 0
CiTCP06	inside	1	304				
//
# CiTCP07 Length: 369
# CiTCP07 Number of predicted TMRs: 0
CiTCP07	inside	1	369				
//
# CiTCP08 Length: 330
# CiTCP08 Number of predicted TMRs: 0
CiTCP08	inside	1	330				
//
# CiTCP09 Length: 330
# CiTCP09 Number of predicted TMRs: 0
CiTCP09	inside	1	330				
//
# CiTCP10 Length: 520
# CiTCP10 Number of predicted TMRs: 0
CiTCP10	inside	1	520				
//
# CiTCP11 Length: 268
# CiTCP11 Number of predicted TMRs: 0
CiTCP11	inside	1	268				
//
# CiTCP12 Length: 396
# CiTCP12 Number of predicted TMRs: 0
CiTCP12	inside	1	396				
//
# CiTCP13 Length: 371
# CiTCP13 Number of predicted TMRs: 0
CiTCP13	inside	1	371				
//
# CiTCP14 Length: 264
# CiTCP14 Number of predicted TMRs: 0
CiTCP14	inside	1	264				
//
# CiTCP15 Length: 258
# CiTCP15 Number of predicted TMRs: 0
CiTCP15	inside	1	258				
//
# CiTCP16 Length: 408
# CiTCP16 Number of predicted TMRs: 0
CiTCP16	inside	1	408				
//
# CiTCP17 Length: 266
# CiTCP17 Number of predicted TMRs: 0
CiTCP17	inside	1	266				
//
# CiTCP18 Length: 537
# CiTCP18 Number of predicted TMRs: 0
CiTCP18	inside	1	537				
//
# CiTCP19 Length: 465
# CiTCP19 Number of predicted TMRs: 0
CiTCP19	inside	1	465				
//
# CiTCP20 Length: 465
# CiTCP20 Number of predicted TMRs: 0
CiTCP20	inside	1	465				
//
# CiTCP21 Length: 465
# CiTCP21 Number of predicted TMRs: 0
CiTCP21	inside	1	465				
//
# CiTCP22 Length: 465
# CiTCP22 Number of predicted TMRs: 0
CiTCP22	inside	1	465				
//
# CiTCP23 Length: 465
# CiTCP23 Number of predicted TMRs: 0
CiTCP23	inside	1	465				
//
# CiTCP24 Length: 465
# CiTCP24 Number of predicted TMRs: 0
CiTCP24	inside	1	465				
//
# CiTCP25 Length: 193
# CiTCP25 Number of predicted TMRs: 0
CiTCP25	inside	1	193				
//
# CiTCP26 Length: 460
# CiTCP26 Number of predicted TMRs: 0
CiTCP26	inside	1	460				
//
# CiTCP27 Length: 407
# CiTCP27 Number of predicted TMRs: 0
CiTCP27	inside	1	407				
//
# CiTCP28 Length: 462
# CiTCP28 Number of predicted TMRs: 0
CiTCP28	inside	1	462				
//
# CiTCP29 Length: 382
# CiTCP29 Number of predicted TMRs: 0
CiTCP29	inside	1	382				
//
# CiTCP30 Length: 338
# CiTCP30 Number of predicted TMRs: 0
CiTCP30	inside	1	338				
//
# CiTCP31 Length: 407
# CiTCP31 Number of predicted TMRs: 0
CiTCP31	inside	1	407				
//
# CiTCP32 Length: 427
# CiTCP32 Number of predicted TMRs: 0
CiTCP32	inside	1	427				
//
# CiTCP33 Length: 427
# CiTCP33 Number of predicted TMRs: 0
CiTCP33	inside	1	427				
//
# CiTCP34 Length: 382
# CiTCP34 Number of predicted TMRs: 0
CiTCP34	inside	1	382				
//
# CiTCP35 Length: 372
# CiTCP35 Number of predicted TMRs: 0
CiTCP35	inside	1	372				
//
# CiTCP36 Length: 416
# CiTCP36 Number of predicted TMRs: 0
CiTCP36	inside	1	416				
//
# CiTCP37 Length: 416
# CiTCP37 Number of predicted TMRs: 0
CiTCP37	inside	1	416				
//
# CiTCP38 Length: 416
# CiTCP38 Number of predicted TMRs: 0
CiTCP38	inside	1	416				
//
# CiTCP39 Length: 416
# CiTCP39 Number of predicted TMRs: 0
CiTCP39	inside	1	416				
//
# CiTCP40 Length: 194
# CiTCP40 Number of predicted TMRs: 0
CiTCP40	inside	1	194				
//
# CiTCP41 Length: 410
# CiTCP41 Number of predicted TMRs: 0
CiTCP41	inside	1	410				
//
# CiTCP42 Length: 393
# CiTCP42 Number of predicted TMRs: 0
CiTCP42	inside	1	393				
//
# CiTCP43 Length: 501
# CiTCP43 Number of predicted TMRs: 0
CiTCP43	inside	1	501				
//
# CiTCP44 Length: 393
# CiTCP44 Number of predicted TMRs: 0
CiTCP44	inside	1	393				
//
# JrTCP01 Length: 318
# JrTCP01 Number of predicted TMRs: 0
JrTCP01	inside	1	318				
//
# JrTCP02 Length: 377
# JrTCP02 Number of predicted TMRs: 0
JrTCP02	inside	1	377				
//
# JrTCP03 Length: 366
# JrTCP03 Number of predicted TMRs: 0
JrTCP03	inside	1	366				
//
# JrTCP04 Length: 335
# JrTCP04 Number of predicted TMRs: 0
JrTCP04	inside	1	335				
//
# JrTCP05 Length: 396
# JrTCP05 Number of predicted TMRs: 0
JrTCP05	inside	1	396				
//
# JrTCP06 Length: 333
# JrTCP06 Number of predicted TMRs: 0
JrTCP06	inside	1	333				
//
# JrTCP07 Length: 406
# JrTCP07 Number of predicted TMRs: 0
JrTCP07	inside	1	406				
//
# JrTCP08 Length: 424
# JrTCP08 Number of predicted TMRs: 0
JrTCP08	inside	1	424				
//
# JrTCP09 Length: 488
# JrTCP09 Number of predicted TMRs: 4
JrTCP09	inside	1	392				
JrTCP09	TMhelix	393	402				
JrTCP09	outside	403	403				
JrTCP09	TMhelix	404	413				
JrTCP09	inside	414	432				
JrTCP09	TMhelix	433	453				
JrTCP09	outside	454	459				
JrTCP09	TMhelix	460	480				
JrTCP09	inside	481	488				
//
# JrTCP10 Length: 463
# JrTCP10 Number of predicted TMRs: 0
JrTCP10	inside	1	463				
//
# JrTCP11 Length: 461
# JrTCP11 Number of predicted TMRs: 0
JrTCP11	inside	1	461				
//
# JrTCP12 Length: 363
# JrTCP12 Number of predicted TMRs: 0
JrTCP12	inside	1	363				
//
# JrTCP13 Length: 462
# JrTCP13 Number of predicted TMRs: 0
JrTCP13	inside	1	462				
//
# JrTCP14 Length: 208
# JrTCP14 Number of predicted TMRs: 0
JrTCP14	inside	1	208				
//
# JrTCP15 Length: 417
# JrTCP15 Number of predicted TMRs: 0
JrTCP15	inside	1	417				
//
# JrTCP16 Length: 397
# JrTCP16 Number of predicted TMRs: 0
JrTCP16	inside	1	397				
//
# JrTCP17 Length: 346
# JrTCP17 Number of predicted TMRs: 0
JrTCP17	inside	1	346				
//
# JrTCP18 Length: 391
# JrTCP18 Number of predicted TMRs: 0
JrTCP18	inside	1	391				
//
# JrTCP19 Length: 375
# JrTCP19 Number of predicted TMRs: 0
JrTCP19	inside	1	375				
//
# JrTCP20 Length: 416
# JrTCP20 Number of predicted TMRs: 0
JrTCP20	inside	1	416				
//
# JrTCP21 Length: 262
# JrTCP21 Number of predicted TMRs: 0
JrTCP21	inside	1	262				
//
# JrTCP22 Length: 349
# JrTCP22 Number of predicted TMRs: 0
JrTCP22	inside	1	349				
//
# JrTCP23 Length: 370
# JrTCP23 Number of predicted TMRs: 0
JrTCP23	inside	1	370				
//
# JrTCP24 Length: 331
# JrTCP24 Number of predicted TMRs: 0
JrTCP24	inside	1	331				
//
# JrTCP25 Length: 344
# JrTCP25 Number of predicted TMRs: 0
JrTCP25	inside	1	344				
//
# JrTCP26 Length: 522
# JrTCP26 Number of predicted TMRs: 0
JrTCP26	inside	1	522				
//
# JrTCP27 Length: 177
# JrTCP27 Number of predicted TMRs: 0
JrTCP27	inside	1	177				
//
# JrTCP28 Length: 268
# JrTCP28 Number of predicted TMRs: 0
JrTCP28	inside	1	268				
//
# JrTCP29 Length: 404
# JrTCP29 Number of predicted TMRs: 0
JrTCP29	inside	1	404				
//
# JrTCP30 Length: 269
# JrTCP30 Number of predicted TMRs: 0
JrTCP30	inside	1	269				
//
# JrTCP31 Length: 503
# JrTCP31 Number of predicted TMRs: 0
JrTCP31	inside	1	503				
//
# JrTCP32 Length: 400
# JrTCP32 Number of predicted TMRs: 0
JrTCP32	inside	1	400				
//
# JrTCP33 Length: 263
# JrTCP33 Number of predicted TMRs: 0
JrTCP33	inside	1	263				
//
# JrTCP34 Length: 400
# JrTCP34 Number of predicted TMRs: 0
JrTCP34	inside	1	400				
//
# JrTCP35 Length: 266
# JrTCP35 Number of predicted TMRs: 0
JrTCP35	inside	1	266				
//
# JrTCP36 Length: 543
# JrTCP36 Number of predicted TMRs: 0
JrTCP36	inside	1	543				
//
# AsTCP01 Length: 345
# AsTCP01 Number of predicted TMRs: 0
AsTCP01	inside	1	345				
//
# AsTCP02 Length: 327
# AsTCP02 Number of predicted TMRs: 0
AsTCP02	inside	1	327				
//
# AsTCP03 Length: 290
# AsTCP03 Number of predicted TMRs: 0
AsTCP03	inside	1	290				
//
# AsTCP04 Length: 365
# AsTCP04 Number of predicted TMRs: 0
AsTCP04	inside	1	365				
//
# AsTCP05 Length: 335
# AsTCP05 Number of predicted TMRs: 0
AsTCP05	inside	1	335				
//
# AsTCP06 Length: 293
# AsTCP06 Number of predicted TMRs: 0
AsTCP06	inside	1	293				
//
# AsTCP07 Length: 353
# AsTCP07 Number of predicted TMRs: 0
AsTCP07	inside	1	353				
//
# AsTCP08 Length: 377
# AsTCP08 Number of predicted TMRs: 0
AsTCP08	inside	1	377				
//
# AsTCP09 Length: 330
# AsTCP09 Number of predicted TMRs: 0
AsTCP09	inside	1	330				
//
# AsTCP10 Length: 519
# AsTCP10 Number of predicted TMRs: 0
AsTCP10	inside	1	519				
//
# AsTCP11 Length: 255
# AsTCP11 Number of predicted TMRs: 0
AsTCP11	inside	1	255				
//
# AsTCP12 Length: 395
# AsTCP12 Number of predicted TMRs: 0
AsTCP12	inside	1	395				
//
# AsTCP13 Length: 263
# AsTCP13 Number of predicted TMRs: 0
AsTCP13	inside	1	263				
//
# AsTCP14 Length: 269
# AsTCP14 Number of predicted TMRs: 0
AsTCP14	inside	1	269				
//
# AsTCP15 Length: 394
# AsTCP15 Number of predicted TMRs: 0
AsTCP15	inside	1	394				
//
# AsTCP16 Length: 266
# AsTCP16 Number of predicted TMRs: 0
AsTCP16	inside	1	266				
//
# AsTCP17 Length: 536
# AsTCP17 Number of predicted TMRs: 0
AsTCP17	inside	1	536				
//
# AsTCP18 Length: 727
# AsTCP18 Number of predicted TMRs: 4
AsTCP18	inside	1	628				
AsTCP18	TMhelix	629	638				
AsTCP18	outside	639	639				
AsTCP18	TMhelix	640	653				
AsTCP18	inside	654	667				
AsTCP18	TMhelix	668	688				
AsTCP18	outside	689	695				
AsTCP18	TMhelix	696	717				
AsTCP18	inside	718	727				
//
# AsTCP19 Length: 466
# AsTCP19 Number of predicted TMRs: 0
AsTCP19	inside	1	466				
//
# AsTCP20 Length: 193
# AsTCP20 Number of predicted TMRs: 0
AsTCP20	inside	1	193				
//
# AsTCP21 Length: 458
# AsTCP21 Number of predicted TMRs: 0
AsTCP21	inside	1	458				
//
# AsTCP22 Length: 418
# AsTCP22 Number of predicted TMRs: 0
AsTCP22	inside	1	418				
//
# AsTCP23 Length: 462
# AsTCP23 Number of predicted TMRs: 0
AsTCP23	inside	1	462				
//
# AsTCP24 Length: 382
# AsTCP24 Number of predicted TMRs: 0
AsTCP24	inside	1	382				
//
# AsTCP25 Length: 336
# AsTCP25 Number of predicted TMRs: 0
AsTCP25	inside	1	336				
//
# AsTCP26 Length: 407
# AsTCP26 Number of predicted TMRs: 0
AsTCP26	inside	1	407				
//
# AsTCP27 Length: 429
# AsTCP27 Number of predicted TMRs: 0
AsTCP27	inside	1	429				
//
# AsTCP28 Length: 382
# AsTCP28 Number of predicted TMRs: 0
AsTCP28	inside	1	382				
//
# AsTCP29 Length: 372
# AsTCP29 Number of predicted TMRs: 0
AsTCP29	inside	1	372				
//
# AsTCP30 Length: 416
# AsTCP30 Number of predicted TMRs: 0
AsTCP30	inside	1	416				
//
# AsTCP31 Length: 133
# AsTCP31 Number of predicted TMRs: 0
AsTCP31	inside	1	133				
//
# AsTCP32 Length: 416
# AsTCP32 Number of predicted TMRs: 0
AsTCP32	inside	1	416				
//
# AsTCP33 Length: 394
# AsTCP33 Number of predicted TMRs: 0
AsTCP33	inside	1	394				
//
# AsTCP34 Length: 502
# AsTCP34 Number of predicted TMRs: 0
AsTCP34	inside	1	502				
//
# AsTCP35 Length: 389
# AsTCP35 Number of predicted TMRs: 0
AsTCP35	inside	1	389				
